# Supplementary material for: Automating sentinel-1 SLC product processing: Parallelization and optimization for efficient polarimetric parameter extraction
Source: MethodsX. 2025 Mar 4;14:103253. doi: 10.1016/j.mex.2025.103253 (PMC11951012; doi:10.1016/j.mex.2025.103253)
Supplement: Supplementary file 1 [file mmc1.zip]

Archive with 1 entries (1 files):
- README_V2.md
