# Supplementary material for: Automating sentinel-1 SLC product processing: Parallelization and optimization for efficient polarimetric parameter extraction
Source: MethodsX. 2025 Mar 4;14:103253. doi: 10.1016/j.mex.2025.103253 (PMC11951012; doi:10.1016/j.mex.2025.103253)
Supplement: Supplementary file 2 [file mmc2.xml]

<graph id="Graph">
  <version>1.0</version>
  <node id="Read">
    <operator>Read</operator>
    <sources/>
    <parameters class="com.bc.ceres.binding.dom.XppDomElement">
      <useAdvancedOptions>false</useAdvancedOptions>
      <file></file>
      <copyMetadata>true</copyMetadata>
      <bandNames/>
      <pixelRegion></pixelRegion>
      <maskNames/>
    </parameters>
  </node>
  <node id="TOPSAR-Split">
    <operator>TOPSAR-Split</operator>
    <sources>
      <sourceProduct refid="Read"/>
    </sources>
    <parameters class="com.bc.ceres.binding.dom.XppDomElement">
      <subswath></subswath>
      <selectedPolarisations>VH,VV</selectedPolarisations>
      <firstBurstIndex>1</firstBurstIndex>
      <lastBurstIndex>9</lastBurstIndex>
      <wktAoi/>
    </parameters>
  </node>
  <node id="Apply-Orbit-File">
    <operator>Apply-Orbit-File</operator>
    <sources>
      <sourceProduct refid="TOPSAR-Split"/>
    </sources>
    <parameters class="com.bc.ceres.binding.dom.XppDomElement">
      <orbitType>Sentinel Precise (Auto Download)</orbitType>
      <polyDegree>3</polyDegree>
      <continueOnFail>true</continueOnFail>
    </parameters>
  </node>
  <node id="Calibration">
    <operator>Calibration</operator>
    <sources>
      <sourceProduct refid="Apply-Orbit-File"/>
    </sources>
    <parameters class="com.bc.ceres.binding.dom.XppDomElement">
      <sourceBands/>
      <auxFile>Latest Auxiliary File</auxFile>
      <externalAuxFile/>
      <outputImageInComplex>true</outputImageInComplex>
      <outputImageScaleInDb>false</outputImageScaleInDb>
      <createGammaBand>false</createGammaBand>
      <createBetaBand>false</createBetaBand>
      <selectedPolarisations>VH,VV</selectedPolarisations>
      <outputSigmaBand>true</outputSigmaBand>
      <outputGammaBand>false</outputGammaBand>
      <outputBetaBand>false</outputBetaBand>
    </parameters>
  </node>
  <node id="TOPSAR-Deburst">
    <operator>TOPSAR-Deburst</operator>
    <sources>
      <sourceProduct refid="Calibration"/>
    </sources>
    <parameters class="com.bc.ceres.binding.dom.XppDomElement">
      <selectedPolarisations>VH,VV</selectedPolarisations>
    </parameters>
  </node>
  <node id="Polarimetric-Speckle-Filter">
    <operator>Polarimetric-Speckle-Filter</operator>
    <sources>
      <sourceProduct refid="TOPSAR-Deburst"/>
    </sources>
    <parameters class="com.bc.ceres.binding.dom.XppDomElement">
      <filter>Refined Lee Filter</filter>
      <filterSize>5</filterSize>
      <numLooksStr>1</numLooksStr>
      <windowSize>5x5</windowSize>
      <targetWindowSizeStr>3x3</targetWindowSizeStr>
      <anSize>50</anSize>
      <sigmaStr>0.9</sigmaStr>
      <searchWindowSizeStr>15</searchWindowSizeStr>
      <patchSizeStr>5</patchSizeStr>
      <scaleSizeStr>1</scaleSizeStr>
    </parameters>
  </node>
  <node id="Terrain-Correction">
    <operator>Terrain-Correction</operator>
    <sources>
      <sourceProduct refid="Polarimetric-Speckle-Filter"/>
    </sources>
    <parameters class="com.bc.ceres.binding.dom.XppDomElement">
      <sourceBands/>
      <demName>SRTM 3Sec</demName>
      <externalDEMFile/>
      <externalDEMNoDataValue>0.0</externalDEMNoDataValue>
      <externalDEMApplyEGM>true</externalDEMApplyEGM>
      <demResamplingMethod>BILINEAR_INTERPOLATION</demResamplingMethod>
      <imgResamplingMethod>BILINEAR_INTERPOLATION</imgResamplingMethod>
      <pixelSpacingInMeter>13.9272</pixelSpacingInMeter>
      <pixelSpacingInDegree>1.2511016624989398E-4</pixelSpacingInDegree>
      <mapProjection></mapProjection>
      <alignToStandardGrid>false</alignToStandardGrid>
      <standardGridOriginX>0.0</standardGridOriginX>
      <standardGridOriginY>0.0</standardGridOriginY>
      <nodataValueAtSea>true</nodataValueAtSea>
      <saveDEM>false</saveDEM>
      <saveLatLon>false</saveLatLon>
      <saveIncidenceAngleFromEllipsoid>false</saveIncidenceAngleFromEllipsoid>
      <saveLocalIncidenceAngle>false</saveLocalIncidenceAngle>
      <saveProjectedLocalIncidenceAngle>false</saveProjectedLocalIncidenceAngle>
      <saveSelectedSourceBand>true</saveSelectedSourceBand>
      <saveLayoverShadowMask>false</saveLayoverShadowMask>
      <outputComplex>false</outputComplex>
      <applyRadiometricNormalization>false</applyRadiometricNormalization>
      <saveSigmaNought>false</saveSigmaNought>
      <saveGammaNought>false</saveGammaNought>
      <saveBetaNought>false</saveBetaNought>
      <incidenceAngleForSigma0>Use projected local incidence angle from DEM</incidenceAngleForSigma0>
      <incidenceAngleForGamma0>Use projected local incidence angle from DEM</incidenceAngleForGamma0>
      <auxFile>Latest Auxiliary File</auxFile>
      <externalAuxFile/>
    </parameters>
  </node>
  <node id="Write">
    <operator>Write</operator>
    <sources>
      <sourceProduct refid="Terrain-Correction"/>
    </sources>
    <parameters class="com.bc.ceres.binding.dom.XppDomElement">
      <file></file>
      <formatName>PolSARPro</formatName>
    </parameters>
  </node>
  <applicationData id="Presentation">
    <Description/>
    <node id="Read">
            <displayPosition x="37.0" y="134.0"/>
    </node>
    <node id="TOPSAR-Split">
      <displayPosition x="147.0" y="85.0"/>
    </node>
    <node id="Apply-Orbit-File">
      <displayPosition x="274.0" y="49.0"/>
    </node>
    <node id="Calibration">
      <displayPosition x="410.0" y="39.0"/>
    </node>
    <node id="TOPSAR-Deburst">
      <displayPosition x="503.0" y="34.0"/>
    </node>
    <node id="Polarimetric-Speckle-Filter">
      <displayPosition x="440.0" y="113.0"/>
    </node>
    <node id="Terrain-Correction">
      <displayPosition x="576.0" y="216.0"/>
    </node>
    <node id="Write">
            <displayPosition x="495.0" y="267.0"/>
    </node>
  </applicationData>
</graph>
